# Supplementary material for: Opposing roles for Egalitarian and Staufen in transport, anchoring and localization of oskar mRNA in the Drosophila oocyte
Source: PLoS Genet. 2021 Apr 2;17(4):e1009500. doi: 10.1371/journal.pgen.1009500 (PMC8046350; doi:10.1371/journal.pgen.1009500)
Supplement: S1 File — An Excel file with underlying data for figures, arranged by figure and panel. (XLSX) [file pgen.1009500.s006.xlsx]

## Sheet: Fig 1 Panel C
		osk+	osk 3'∆550-597 tl	osk 3'∆550-597 tl 539-540	osk 3'539-540
wild type		488	0	415	302
anterior defects		0	0	61	0
strong bicaudal		0	511	0	0

## Sheet: Fig 1 Panel F
SL2	SL2a	∆proximal	∆550-597 tl	TAS tl	TAS tl+clamp
6.1	1.37	1.81	5.73	4.2	7.93
5.95	1.08	1.76	5.08	3.34	6.64
5.28	1.54	1.39	5.99	2.62	6.68
8.79	1.02	1.53	4.31	3.33	6.9
9.46	1.18	1.36	5.47	3.32	6.6
8.15	1.1	1.27	3.72	3.34	7.34
8	1.01	1.41	6.99	2.81	6.76
6.38	1.12	1.35	5.67	5.27	6.49
8.29	1.12	1.4	5.36	2.65	6.01
5.83	1.22	1.8	7.12	2.56	5.88
5.62	1.33	1.45	5.67	2.78	7.53
8.55	1.27	1.26	5.44	2.6	7.69
6.57	1.33	0.75	6.15	4.16	6.84
12.01	0.98	1.31	5.58	3.88	4.3
6.79	1.04	1.07	5.17	2.7	4.11
7.35	1.07	1.64	4.26	3.98	6.33
8.28	1.1	1.62	4.86	3.28	5.44
6.52	1.24	1.58	4.15	1.95	4.37
6.11	1.24	1.91	5.12	2.95	5.37
7.53	1.29	1.85	4.17	2.31	5.36
5.11	1.39	1.72	4.77	3.33	9.17
8.62	1	1.69	3.37	2.64	4.28
5.82	1.06	1.03	6.26	3.11	8.82
7.32	1.12	1.27	5.7	3.06	4.82
6.68	1	1.18	5.68	3.08	4.9
6.38	1.1	1.17	6.9	2.91	5.28
7.06	1.11	1.17	3.88	3.86	5.3
7.21	1.17	1.88	3.32	5.44	5.85
4.09	1.24	1.27	5.51	5.27	8.06
7.37	1.06	1.39	5.76	2.31	6.81

## Sheet: Fig 2 Panel B
osk+	∆550-597 tl	∆550-597 bl	unp	unpall	∆559-588 tl	∆563-583 tl
0.3545	6.3515	5.188	0.5355	1.321	4.5955	3.365
1.6215	7.638	8.325	0.062	0.413	2.306	2.97
0.501	13.708	5.456	-0.688	0.767	2.08	1.5715
0.446	20.09	7.2965	0.7565	2.328	1.794	4.1455
0.0115	15.053	5.268	-0.6895	-0.2655	4.2635	1.3635
1.1115	21.864	4.1765	1.35	-1.0175	5.9215	2.385
1.3485	15.604	4.476	-0.839	0.67	11.179	2.7395
1.519	36.743	11.227	0.8745	1.609	4.375	0.5535
0.934	10.908	6.9685	1.0205	1.994	0.5745	1.0295
0.634	7.5335	6.295	3.123	-0.534	2.423	3.153
-0.562	7.053	6.428	-0.714	-0.942	1.5725	0.592
2.5525	10.54	8.529	1.306	0.898	-0.0125	2.647
-1.176	9.3195	14.42	-0.7655	1.2005	5.285	2.506
-0.9335	8.8785	7.023	0.0785	-1.9625	0.4105	1.079
-2.0835	12.893	8.795	-0.2955	-0.133	-0.2435	8.0745
0.085	17.249	1.7945	0.315	-1.122	1.1365	0.7585
-0.4345	19.702	0.761	0.096	-0.5275	-0.114	0.9975
0.561	17.115	5.5755	0.2535	0.5675	1.876	1.233
1.4505	14.357	7.9205	0.636	-0.9275	-0.042	3.8
1.074	28.899	4.0405	0.676	-1.565	3	8.471
0.788
1.8765
2.323
0.4825
-0.775
1.8855
2.118
0.261
0.907
1.295

## Sheet: Fig 2 Panel C
		osk+	∆550-597 tl	∆550-597 bl	unp	unpall	∆559-588 tl	∆563-583 tl
wild type		488	0	0	382	319	432	585
anterior defects		0	0	0	4	11	0	0
bicaudal		0	0	79	0	0	0	0
strong bicaudal		0	511	245	0	0	13	28

## Sheet: Fig 3 Panel B
apt	TLS	TLSdelAC	SL2a	eSL2a	eSL2a+cl	eSL2a5pt	del550	del550pt
0.692601	1	0.664378	0.587338	0.913043	1.06064	0.496949	0.858886	0.754386
0.613667	1	0.699419	0.606074	0.986155	1.19428	0.572577	0.908888	0.623046
0.405937	1	0.44177	0.347774	0.721086	0.543923	0.207381	0.776307	0.502607
EGL capture binding assay, values for each experiment normalized to TLS level

## Sheet: Fig 3 Panel C
		osk+	∆550-597 tl	∆550-597 tl egl-/+	UAS-egl
wild type		488	0	57	0
anterior defects		0	0	221	0
bicaudal		0	0	132	104
strong bicaudal		0	511	0	118

## Sheet: Fig 3 Panel D
w1118	UAS-egl
0	2
0	2
0	2
0	2
0	1
0	2
0	1
0	1
0	2
0	2
0	1
0	2
0	2
0	2
0	0
0	1
0	0
0	2
0	2
0	0
0	0
0	1
0	2
0	0
0	1
0	0
0	2
0	2
0	2
0	2
number of ant/lat junctions with signal at green channel threshold = 12

## Sheet: Fig 4 Panel C
osk+	12345 mut	12345 comp	15 mut	15 comp
3.93	1.51	2.97	2.3	4.44
1.31	1.81	5.08	3.41	3.02
4.11	1.26	7.6	1.81	2.92
3.02	1.54	9.8	1.96	4.93
	1.46	6.82	1.74	3.39
	1.56	6.39	1.68	2.73
		5.84		4.14
		1.8		1.15
		3.11		2.93
		3.09		1.86

## Sheet: Fig 5 Panel A
all mut	all comp	1,5 mut	1,5 comp	1 mut	2 mut	3 mut	4 mut	5 mut	wt	2,3 mut
0	1.05	3.58	3.24	2.31	1.74	1.42	3.48	1.6	3.5	0
0	0.55	3.13	1.57	1.46	1.61	0.57	2.89	1.75	2	0
0	1.53	2.76	3.18	2.5	2.11	1.39	2.8	2.91	3.9	0
0					2.05	0.54			1.6	0
0					0.99	0.45			4	0
0					1.93	0.59			1.9	0
									2.5

## Sheet: Fig 6 Panel B
osk+	12345 comp	15 mut	15 comp	1 mut	2 mut	3 mut	4 mut	5 mut
1.30728e+06	495863	210396	1.1847e+06	229363	548264	199808	174542	420497
1.45028e+06	742584	251480	717883	295069	601200	116604	184717	721689
365935	643912	122119	1.04877e+06	290769	519684	76355.7	299411	575408
560696	628801	190034	889923	210251	669836	63401.8	243479	717258
749150	513746	146416	1.18367e+06	195772	607530	524282	214997	599039
763454	540169	78641.3	817504	145813	652661	174466	298972	533374
896881	543346	174242	675045	249122	567821	154002	220547	870760
1.26338e+06	492330	127694	726109	154677	781508	314823	364870	413631
1.26553e+06	669063	217942	872752	171083	860610	120855	229543	562602
1.23471e+06	422609	158132	748681	318914	652009	456162	207305	672298
644037	810974	116946	1.01005e+06	504027	447566	110932	303067	550282
719982	504952	104916	876257	213135	452921	627526	349168	317466
1.21926e+06	656997	92137.7	648340	254458	537937	518794	227846	341221
939069	1.07261e+06	148414	1.36008e+06	229246	338091	153679	161463	426788
905101	508062	89968.7	1.1394e+06	364082	526786	377399	290403	237427
1.13311e+06	1.04902e+06	89112.5	604118	326962	458556	617253	354563	674572
1.1724e+06	488613	128729	856705	252985	195790	72972.5	287369	437804
715786	881697	96715.9	1.07038e+06	263892	708095	362519	432033	429936
851061	356330	123488	653635	320541	508149	481312	381805	484963
709756	542295	119472	302672	180623	255520	393465	436892	548925
713890	544372	103484	883495	284563	549579	374217	270462	555838
1.07142e+06	471139	236655	845960	283223	526536	407172	263960	553470
1.36145e+06	802919	208284	1.1312e+06	324234	1.78261e+06	81497.1	284428	747898
755421	576583	145262	837010	179504	1.96815e+06	98814.9	297892	318791
690442	485880	219894	1.0834e+06	196027	400022	553797	267027	419058
845403	1.1751e+06	220237	899195	434909	467566	55721.7	378729	401296
770076		155835	776796	207881	464704	633208	263130	408240
983300		150196		386364	322110	71202.2	294195	570413
700307		178129		225445	425703		183505	399809
		137925		221635	347203		315027	649733
		105266			473389
		209945			415232
		139650			1.50615e+06
		127558			371453
		174675			394862
		116089
		75190.3
		200774

[truncated: 6 more sheets: Fig 6 Panel E, Fig 7 Panel A, Fig 7 Panel B, S3 Fig, S4 Fig, S5 Fig]
